# Supplementary material for: Systematic Review of Diagnostic Approaches for Human Giardiasis: Unveiling Optimal Strategies
Source: Diagnostics (Basel). 2024 Feb 7;14(4):364. doi: 10.3390/diagnostics14040364 (PMC10887752; doi:10.3390/diagnostics14040364)
Supplement: Supplementary file 1 [file diagnostics-14-00364-s001.zip]

Archive with 2 entries (2 files):
- diagnostics-2839715-supplementary Table S3.pdf
- diagnostics-2839715-supplementary.pdf
